# Supplementary material for: NPHS Mutations in Pediatric Patients with Congenital and Steroid-Resistant Nephrotic Syndrome
Source: Int J Mol Sci. 2024 Nov 15;25(22):12275. doi: 10.3390/ijms252212275 (PMC11594456; doi:10.3390/ijms252212275)
Supplement: Supplementary file 1 [file ijms-25-12275-s001.zip]

Archive with 1 entries (1 files):
- ijms-3258345-supplementary.pdf
